# Supplementary material for: Cancer network activity associated with therapeutic response and synergism
Source: Genome Med. 2016 Aug 24;8(1):88. doi: 10.1186/s13073-016-0340-x (PMC4995628; doi:10.1186/s13073-016-0340-x)
Supplement: Additional file 1: Table S1. — Drugs classified as “single node” or “multiple node” perturbation. (XLSX 46 kb) [file 13073_2016_340_MOESM1_ESM.xlsx]

## Sheet: single-multiple node perturb
Table S1. Drugs classified as "single node" or "multiple node" perturbartion.
681640	Unique target
17-AAG	Multitarget
A-443654	Unique target
A-769662	Unique target
A-770041	Unique target
ABT-263	Multitarget
ABT-888	Unique target
AICAR	Unique target
AKT inhibitor VIII	Unique target
AMG-706	Unique target
AP-24534	Unique target
AS601245	Unique target
ATRA	Unique target
AUY922	Multitarget
Axitinib	Unique target
AZ628	Unique target
AZD-0530	Unique target
AZD-2281	Unique target
AZD6244	Unique target
AZD6482	Unique target
AZD7762	Unique target
AZD8055	Unique target
BAY 61-3606	Unique target
Bexarotene	Unique target
BI-2536	Unique target
BI-D1870	Unique target
BIBW2992	Unique target
Bicalutamide	Unique target
BIRB 0796	Unique target
Bleomycin	Multitarget
BMS-509744	Unique target
BMS-536924	Unique target
BMS-754807	Unique target
Bortezomib	Multitarget
Bosutinib	Unique target
Bryostatin 1	Unique target
BX-795	Unique target
Camptothecin	Multitarget
CEP-701	Unique target
CGP-082996	Unique target
CGP-60474	Unique target
CHIR-99021	Unique target
CI-1040	Unique target
Cisplatin	Multitarget
CMK	Unique target
Cyclopamine	Unique target
Cytarabine	Multitarget
Dasatinib	Unique target
DMOG	Unique target
Docetaxel	Multitarget
Doxorubicin	Multitarget
Elesclomol	Multitarget
Embelin	Multitarget
Epothilone B	Multitarget
Erlotinib	Unique target
Etoposide	Multitarget
FH535	Unique target
FTI-277	Unique target
GDC-0449	Unique target
GDC0941	Unique target
Gefitinib	Unique target
Gemcitabine	Multitarget
GNF-2	Unique target
GSK-650394	Unique target
GSK269962A	Unique target
GW 441756	Unique target
GW843682X	Unique target
Imatinib	Unique target
IPA-3	Unique target
JNK Inhibitor VIII	Unique target
JNK-9L	Unique target
JW-7-52-1	Unique target
KIN001-135	Unique target
KU-55933	Unique target
Lapatinib	Unique target
Lenalidomide	Multitarget
LFM-A13	Unique target
Metformin	Unique target
Methotrexate	Multitarget
MG-132	Multitarget
Midostaurin	Multitarget
Mitomycin C	Multitarget
MK-2206	Unique target
MS-275	Multitarget
Nilotinib	Unique target
NSC-87877	Unique target
NU-7441	Unique target
Nutlin-3a	Unique target
NVP-BEZ235	Unique target
NVP-TAE684	Unique target
Obatoclax Mesylate	Multitarget
OSI-906	Unique target
PAC-1	Unique target
Paclitaxel	Multitarget
Parthenolide	Multitarget
Pazopanib	Unique target
PD-0325901	Unique target
PD-0332991	Unique target
PD-173074	Unique target
PF-02341066	Unique target
PF-562271	Unique target
PHA-665752	Unique target
PLX4720	Unique target
Pyrimethamine	Multitarget
QS11	Unique target
Rapamycin	Unique target
RDEA119	Unique target
RO-3306	Unique target
Roscovitine	Unique target
S-Trityl-L-cysteine	Unique target
Salubrinal	Unique target
SB 216763	Unique target
SB590885	Unique target
SL 0101-1	Unique target
Sorafenib	Unique target
Sunitinib	Unique target
Temsirolimus	Unique target
Thapsigargin	Unique target
Tipifarnib	Unique target
Vinblastine	Multitarget
Vinorelbine	Multitarget
Vorinostat	Multitarget
VX-680	Unique target
VX-702	Unique target
WH-4-023	Unique target
WZ-1-84	Unique target
XMD8-85	Unique target
Z-LLNle-CHO	Unique target
ZM-447439	Unique target
