# Supplementary material for: Cancer network activity associated with therapeutic response and synergism
Source: Genome Med. 2016 Aug 24;8(1):88. doi: 10.1186/s13073-016-0340-x (PMC4995628; doi:10.1186/s13073-016-0340-x)
Supplement: Additional file 2: Table S2. — Normalized CNA values for all cancer cell lines. (XLSX 55 kb) [file 13073_2016_340_MOESM2_ESM.xlsx]

## Sheet: CNAs
Table S2. Normalized CNA values for all cancer cell lines.
CHL-1	1
EB2	0.973133
SBC-5	0.954459
CA46	0.937124
C-33-A	0.936479
ST486	0.912446
MOLT-4	0.900789
SW13	0.888302
A3-KAW	0.886424
KARPAS-422	0.882842
A101D	0.879448
SK-MM-2	0.878215
NB13	0.873769
AN3-CA	0.869519
GAK	0.867703
RPMI-8226	0.865035
IGR-1	0.864791
KMS-12-PE	0.862504
CHP-134	0.857387
NCI-H522	0.853129
G-401	0.852089
L-363	0.851886
DMS-114	0.845344
IM-9	0.840393
EVSA-T	0.837432
BL-70	0.836408
LNCaP-Clone-FGC	0.834968
DB	0.827257
NCI-H810	0.825704
TC-YIK	0.821453
HDLM-2	0.817907
Ramos-2G6-4C10	0.816424
COLO-684	0.813439
SIMA	0.80886
HGC-27	0.806997
COLO-320-HSR	0.806315
U-266	0.806262
SNU-C1	0.801402
OCUB-M	0.800046
BL-41	0.800006
NCI-H1770	0.799366
LB647-SCLC	0.798514
Raji	0.795534
MES-SA	0.795187
BE-13	0.789022
NCI-H82	0.788969
MC-IXC	0.784704
GP5d	0.783474
J-RT3-T3-5	0.782544
NB6	0.777304
NCI-H1092	0.776939
CW-2	0.77327
TGBC24TKB	0.771183
DG-75	0.770659
KE-37	0.770327
EB-3	0.77026
NCI-H1395	0.770142
BALL-1	0.768855
HH	0.768806
NEC8	0.768596
A204	0.76551
MRK-nu-1	0.763285
GR-ST	0.76321
IST-SL1	0.750993
JVM-3	0.748807
RMG-I	0.747986
NCI-H661	0.747204
MHH-PREB-1	0.746296
CTV-1	0.745395
DMS-153	0.74385
NCI-H2126	0.742988
SBC-1	0.741689
23132-87	0.738456
IMR-5	0.738382
QIMR-WIL	0.732237
SHP-77	0.732113
SK-MEL-28	0.720722
RPMI-8866	0.720356
HCC2157	0.716466
ARH-77	0.715602
CCRF-CEM	0.714063
ECC12	0.713947
NCI-H630	0.713353
U-698-M	0.707331
SW1463	0.707083
CTB-1	0.705784
LK-2	0.70542
Daudi	0.702974
RPMI-2650	0.700895
MOLT-16	0.699767
LAN-6	0.699687
WSU-NHL	0.697867
NB12	0.696152
EW-11	0.694091
NCI-H250	0.693675
MFM-223	0.693573
HC-1	0.691716
BEN	0.6908
CRO-AP2	0.690417
UMC-11	0.69003
NCI-H1155	0.689956
A4-Fuk	0.688605
CAPAN-1	0.688232
SK-MEL-24	0.687177
OE19	0.686117
HCC2218	0.685406
MUTZ-1	0.684796
LP-1	0.684074
NB14	0.683053
NCI-H716	0.683045
NCI-H510A	0.681044
UACC-257	0.67983
ES6	0.678014
BC-1	0.672222
RKO	0.669995
UACC-62	0.669867
BT-20	0.667859
HCC1599	0.667722
RPMI-6666	0.666133
RPMI-8402	0.660736
SK-MEL-2	0.659925
P12-ICHIKAWA	0.659083
COLO-679	0.658724
OPM-2	0.657673
EW-1	0.655721
MN-60	0.655713
REH	0.65274
SW837	0.652025
HUTU-80	0.650849
OAW-42	0.649247
NCI-H2171	0.648519
NCI-H1573	0.648228
LU-65	0.647964
ALL-PO	0.644931
ECC4	0.643825
ACN	0.641803
COLO-741	0.641393
ES8	0.640107
L-428	0.639631
D-283MED	0.634114
MOLT-13	0.63345
NTERA-S-cl-D1	0.633177
MS-1	0.632446
NB10	0.632377
NCI-H526	0.631994
NCI-H460	0.630811
NCI-H345	0.628086
NCI-H520	0.625948
A673	0.625455
DOHH-2	0.624497
NCI-H2029	0.622752
LS-513	0.621943
COR-L88	0.621827
COLO-205	0.620866
ES5	0.620448
NCI-H1793	0.61938
ES3	0.619356
UACC-812	0.618572
GT3TKB	0.617912
COLO-668	0.614585
COLO-678	0.613753
NCI-H2170	0.613096
JVM-2	0.611508
SK-N-FI	0.611349
DJM-1	0.611162
T84	0.609472
NCI-SNU-16	0.607207
GOTO	0.607201
HEL	0.605185
NB7	0.603445
A704	0.603115
HL-60	0.602461
SK-UT-1	0.602438
HT	0.601211
HPAF-II	0.599982
MHH-NB-11	0.597986
TUR	0.597226
HCC1954	0.596267
EW-3	0.596019
CESS	0.595104
HT-144	0.59455
HCC2998	0.594199
CAL-51	0.593289
LU-134-A	0.592942
OE33	0.591184
COLO-824	0.590332
LS-1034	0.590247
ChaGo-K-1	0.590213
RH-1	0.590016
NCI-H64	0.588601
EW-22	0.584055
NCI-H446	0.582824
A2780	0.582613
MDA-MB-453	0.58101
SNU-C2B	0.577043
COLO-800	0.576994
CAMA-1	0.576994
EW-12	0.576684
MIA-PaCa-2	0.574615
SW620	0.571784
KMOE-2	0.571104
HCT-15	0.570278
SK-MEL-30	0.568497
LB2518-MEL	0.567086
CAL-27	0.565473
EW-18	0.56368
NCI-H2141	0.563604
OVCAR-4	0.562789
DU-4475	0.562711
SK-NEP-1	0.5615
NCI-SNU-5	0.560714
HT55	0.560168
LOUCY	0.558913
HuO9	0.558572
HCC1187	0.558335
SUP-T1	0.55604
KYSE-150	0.555297
BV-173	0.555221
C2BBe1	0.554758
VA-ES-BJ	0.554723
OVCAR-3	0.55262
MMAC-SF	0.551962
MHH-ES-1	0.551802
ML-2	0.551247
HEC-1	0.549794
MEL-HO	0.548862
MDA-MB-415	0.548042
NCI-H378	0.547843
KM12	0.54711
LB373-MEL-D	0.547085
RVH-421	0.545147
NB5	0.544775
NCI-H2107	0.544013
COLO-792	0.543109
MZ7-mel	0.540861
SCH	0.540774
SK-N-DZ	0.540742
NCI-H2342	0.54032
JAR	0.539048
LC4-1	0.538656
NCI-H2405	0.537784
NCI-H1838	0.537404
MDA-MB-175-VII	0.537363
KM-H2	0.5373
DMS-273	0.536458
EW-13	0.535755
RCM-1	0.533811
NY	0.533517
NB69	0.531805
ES1	0.530915
KYSE-270	0.530609
C3A	0.5301
A375	0.528477
PLC-PRF-5	0.526764
HCC1937	0.526148
KASUMI-1	0.525174
SCC-3	0.524995
M14	0.524821
NCI-H1693	0.524415
Mewo	0.523258
NB17	0.522724
NCI-N87	0.522327
IST-SL2	0.520902
HT-3	0.520632
EC-GI-10	0.517207
PA-1	0.515266
KNS-42	0.514785
NCI-H2087	0.514028
JiyoyeP-2003	0.512957
Capan-2	0.51185
NCI-H28	0.511784
MFE-280	0.51068
DEL	0.510367
SCC-9	0.509605
G-361	0.509565
PANC-10-05	0.509348
NCI-H23	0.508555
LoVo	0.507676
P31-FUJ	0.507311
8-MG-BA	0.506658
NCI-H1651	0.502932
NCI-H1993	0.502237
SW1990	0.501161
NH-12	0.500982
NBsusSR	0.500311
NCI-H358	0.499919
ETK-1	0.499662
22RV1	0.499601
GCIY	0.499595
HuP-T4	0.498983
KYSE-450	0.496956
639-V	0.496131
TGBC1TKB	0.495044
KOSC-2	0.494837
CAL-33	0.494508
CAL-39	0.494315
LB831-BLC	0.494228
T47D	0.493965
KARPAS-45	0.493053
H4	0.493024
697	0.49268
HCC1419	0.491711
AM-38	0.489296
KY821	0.487983
U-87-MG	0.487166
BB65-RCC	0.485986
EoL-1-cell	0.483763
CP66-MEL	0.483412
OAW-28	0.482953
ACHN	0.482878
T-24	0.482857
BT-549	0.480452
EM-2	0.479894
COR-L105	0.476954
LS-411N	0.476228
HCC70	0.476085
SN12C	0.475909
NCI-H2009	0.475391
SW780	0.474461
SiHa	0.474461
HCC1806	0.473994
AGS	0.472187
HuP-T3	0.471256
MKN28	0.469899
NCI-H441	0.469
DMS-79	0.468894
DOK	0.468366
CAL-12T	0.466836
MDA-MB-157	0.465319
RT-112	0.465187
MDA-MB-134-VI	0.464971
SW1116	0.463675
P30-OHK	0.463541
RS4-11	0.462126
TE-1	0.461422
CAL-85-1	0.461258
HCT-116	0.460143
NCI-H1355	0.459747
COLO-680N	0.457562
DoTc2-4510	0.456459
MSTO-211H	0.456156
SW948	0.45579
MG-63	0.454413
HT-29	0.452291
Saos-2	0.451709
OVCAR-8	0.450889
MDA-MB-361	0.450422
769-P	0.450262
OMC-1	0.450247
HMV-II	0.450229
PC-14	0.450125
NOS-1	0.450076
TE-12	0.44995
OCI-AML2	0.449439
CAL-72	0.448504
SR	0.448458
LU-99A	0.448409
ES7	0.448069
MPP-89	0.447956
SJRH30	0.44744
SF295	0.447328
HLE	0.446138
EFO-27	0.445217
SCC-25	0.443686
SW1573	0.443429
HN	0.443352
HOS	0.442533
SK-MES-1	0.441514
NCI-H1299	0.439817
A431	0.438941
MKN45	0.438821
JEG-3	0.438545
LB1047-RCC	0.438206
CGTH-W-1	0.437184
ATN-1	0.436991
KYSE-520	0.436321
CAL-54	0.436314
KYSE-70	0.43494
no-10	0.434343
SNU-387	0.43399
KURAMOCHI	0.43352
BFTC-905	0.433056
KP-N-YS	0.432639
PANC-08-13	0.43209
NCI-H1437	0.431938
CAKI-1	0.431764
U251	0.431378
LS-123	0.429863
BHT-101	0.429163
NMC-G1	0.428893
BCPAP	0.428483
BFTC-909	0.428076
NCI-H650	0.427893
EW-16	0.427607
HSC-2	0.426219
TE-9	0.42514
KP-4	0.423993
ME-180	0.422708
EKVX	0.419606
SW48	0.419147
SK-N-AS	0.418919
GI-ME-N	0.418096
NOMO-1	0.415894
TE-15	0.414187
FTC-133	0.413992
IGROV-1	0.412756
RXF393	0.41226
A172	0.411945
PFSK-1	0.411396
MCF7	0.410231
HuO-3N1	0.407649
HD-MY-Z	0.405207
NCI-H1666	0.404936
HT-1197	0.40475
CAL-120	0.40439
KALS-1	0.403454
EFO-21	0.4034
HTC-C3	0.402791
NCI-H727	0.402324
NCI-SNU-1	0.399842
LCLC-97TM1	0.399837
KYSE-180	0.399098
LAMA-84	0.398147
SW954	0.397311
ESS-1	0.397259
SK-OV-3	0.397165
L-540	0.394334
OS-RC-2	0.392522
NCI-H1703	0.39251
SF539	0.392057
KNS-81-FD	0.391331
TCCSUP	0.390772
Hs-578-T	0.390699
LN-405	0.38893
IST-MEL1	0.388166
KYSE-410	0.385373
PSN1	0.384724
SKM-1	0.383802
A2058	0.383696
DK-MG	0.38269
5637	0.379189
K5	0.378938
AsPC-1	0.378454
SAS	0.378343
D-263MG	0.378296
BPH-1	0.377472
C8166	0.375438
CAL-62	0.372329
PC-3	0.371635
Calu-6	0.371421
HOP-92	0.370837
KYSE-510	0.369986
HuCCT1	0.369404
MEL-JUSO	0.369098
NCI-H292	0.367735
DSH1	0.366172
A498	0.365222
SW1710	0.363742
TGBC11TKB	0.363259
CHP-212	0.362955
LB2241-RCC	0.362854
GCT	0.361973
GI-1	0.361468
OVCAR-5	0.360798
CFPAC-1	0.358554
NCI-H1792	0.356779
NCI-H1975	0.356312
MONO-MAC-6	0.356257
NUGC-3	0.355857
KNS-62	0.355034
TYK-nu	0.354068
U031	0.354068
VM-CUB-1	0.350975
DU-145	0.346494
SW900	0.345551
A549	0.343601
D-336MG	0.342995
HCE-4	0.342828
EGI-1	0.342397
THP-1	0.342385
T98G	0.341027
GAMG	0.340672
GDM-1	0.339681
RERF-LC-MS	0.339646
ZR-75-30	0.339588
LOXIMVI	0.339203
SW1417	0.338923
SNU-449	0.338648
TI-73	0.335741
M059J	0.334094
NCI-H2030	0.333116
NCI-H1755	0.332836
HT-1080	0.329734
SW1783	0.329525
647-V	0.327982
TE-5	0.326695
SJSA-1	0.326301
TE-6	0.324779
TE-11	0.32442
S-117	0.324018
HCC38	0.322537
VMRC-RCZ	0.321915
KARPAS-299	0.320187
SCC-4	0.316916
YKG-1	0.315298
A253	0.31503
HSC-3	0.31354
HCE-T	0.31103
C32	0.309955
SW962	0.309684
NCI-H747	0.308824
BB30-HNC	0.308675
HOP-62	0.305688
SF268	0.305083
EPLC-272H	0.304351
CP67-MEL	0.30428
RO82-W-1	0.302255
Detroit562	0.301456
LB771-HNC	0.301231
NCI-H2228	0.299053
786-0	0.298614
J82	0.298442
SW626	0.298221
D-542MG	0.297999
Calu-3	0.296705
NCI-H2291	0.295991
no-11	0.295803
HT-1376	0.295797
CaR-1	0.294878
TK10	0.277904
D-392MG	0.276814
LB996-RCC	0.276044
RPMI-7951	0.27568
Becker	0.27539
SKG-IIIa	0.273013
KS-1	0.272307
NCI-H2052	0.270696
RD	0.270171
NCI-H2452	0.267566
HAL-01	0.264986
SW684	0.264816
FADU	0.26432
Ca9-22	0.263389
EFM-19	0.263298
D-247MG	0.260421
MEG-01	0.257878
NKM-1	0.257756
U-118-MG	0.254853
KYSE-140	0.252378
SF126	0.251559
PANC-03-27	0.248662
BB49-HNC	0.247352
COR-L23	0.246511
EW-24	0.245574
BHY	0.245398
LXF-289	0.244266
YAPC	0.243972
NCI-H226	0.240676
MFH-ino	0.239202
NCI-H1650	0.238907
TE-8	0.237392
BxPC-3	0.23134
ONS-76	0.224571
SK-HEP-1	0.223213
HO-1-N-1	0.218898
NCI-H596	0.218291
SW872	0.218082
KU-19-19	0.212605
LCLC-103H	0.211994
MDA-MB-231	0.21083
HCC1395	0.210609
Daoy	0.21039
DBTRG-05MG	0.208627
RCC10RGB	0.206204
SK-LMS-1	0.206029
CAS-1	0.202266
KGN	0.201148
NCI-H2347	0.196737
WM-115	0.19352
MKN1	0.185057
IA-LM	0.182307
SCC-15	0.175488
D-502MG	0.175477
8505C	0.17134
SK-LU-1	0.169675
UM-UC-3	0.165481
SW982	0.16194
SNU-423	0.160011
KINGS-1	0.147809
IST-MES1	0.138368
TE-10	0.128213
SW1088	0.122572
Ca-Ski	0.11067
GMS-10	0.0845787
U-2-OS	0.0152106
