# Supplementary material for: Cancer network activity associated with therapeutic response and synergism
Source: Genome Med. 2016 Aug 24;8(1):88. doi: 10.1186/s13073-016-0340-x (PMC4995628; doi:10.1186/s13073-016-0340-x)
Supplement: Additional file 6: Table S3. — Drugs with their IC50 negatively correlated with CNA values. (XLSX 46 kb) [file 13073_2016_340_MOESM6_ESM.xlsx]

## Sheet: IC50-CNA correlations
Table S3. Compounds with their IC50 negatively correlated with CNA values (p < 0.10).
Gene/Compound	PCC	p value		Gene/Compound	PCC	p value
CTNNB1				BRCA1/2
SB590885	-0.7554	0.0302		CHIR-99021	-0.9934	0.073
JNK Inhibitor VIII	-0.6449	0.0608
PD-173074	-0.6193	0.0753		PTEN
AMG-706	-0.6179	0.0762		CEP-701	-0.3695	0.00312
BIRB 0796	-0.5921	0.093		AICAR	-0.3356	0.00515
				ATRA	-0.3508	0.00804
EGFR				BI-D1870	-0.3345	0.00899
Rapamycin	-0.6666	0.0353		ABT-888	-0.3269	0.0095
Nilotinib	-0.569	0.011		AZD8055	-0.3207	0.00978
KIN001-135	-0.6336	0.0492		AZD-2281	-0.3205	0.0111
GDC-0449	-0.444	0.0569		GDC-0449	-0.3141	0.0129
VX-702	-0.4155	0.0768		JNK-9L	-0.3817	0.0138
ATRA	-0.3944	0.0947		VX-702	-0.2907	0.0219
PD-173074	-0.391	0.0978		GSK-650394	-0.3404	0.0255
AZD6244	-0.4141	0.0985		PF-562271	-0.347	0.0262
				MK-2206	-0.2891	0.0264
ERBB2				681640	-0.2813	0.0295
FH535	-0.7011	0.0354		Bexarotene	-0.2971	0.0531
ZM-447439	-0.5185	0.0575		Tipifarnib	-0.2743	0.0751
				AKT inhibitor VIII	-0.2783	0.0781
PIK3CA/R1				BMS-754807	-0.2697	0.0802
SL 0101-1	-0.3518	0.0132
AZD-2281	-0.3427	0.0149		RB1
AKT inhibitor VIII	-0.3287	0.0336		Thapsigargin	-0.5879	0.00159
MK-2206	-0.2962	0.0388		AZD-2281	-0.4091	0.00526
Metformin	-0.2734	0.0393		SL 0101-1	-0.3783	0.0113
AZD8055	-0.2791	0.0473		Nutlin-3a	-0.3579	0.0158
IPA-3	-0.2752	0.0673		SB590885	-0.3661	0.0171
Rapamycin	-0.4474	0.0823		Bexarotene	-0.4597	0.0181
				GSK-650394	-0.4091	0.038
				ATRA	-0.3108	0.04
				VX-702	-0.3038	0.0425
				SB 216763	-0.2976	0.0471
				Tipifarnib	-0.3751	0.059
				AS601245	-0.37	0.0628
				GDC-0449	-0.2789	0.0635
				FH535	-0.3648	0.0669
				ABT-888	-0.271	0.0751
				PF-562271	-0.3354	0.094
				TSC1/2
				Temsirolimus	-0.9981	0.0388
				AZD7762	-0.9967	0.0518
				VHL
				CEP-701	-0.9497	0.00374
				Bosutinib	-0.8385	0.037
				Nilotinib	-0.8231	0.0442
				ZM-447439	-0.7906	0.0612
				Temsirolimus	-0.7817	0.0663
				AZD7762	-0.7417	0.0915
				BIBW2992	-0.7373	0.0945
				Axitinib	-0.7356	0.0956
				Dasatinib	-0.8109	0.0959
