# Supplementary material for: Cancer network activity associated with therapeutic response and synergism
Source: Genome Med. 2016 Aug 24;8(1):88. doi: 10.1186/s13073-016-0340-x (PMC4995628; doi:10.1186/s13073-016-0340-x)
Supplement: Additional file 8: Table S4. — Correlations of drug target gene expression and CNA values. (XLSX 42 kb) [file 13073_2016_340_MOESM8_ESM.xlsx]

## Sheet: corrs_cna-list-of-genes_ppin-hp
Table S4. Correlation analysis of drug target gene expression and CNA values.
Target gene	Entrez ID	Probe	PCC	FDR-adjusted p value
PARP1	142	208644_at	0.3635	2.7486e-18
RXRA	6256	202449_s_at	-0.3268	7.56e-15
PTK2	5747	208820_at	-0.3189	2.673e-14
BRAF	673	206044_s_at	0.3178	2.673e-14
PTK2	5747	207821_s_at	-0.2568	2.1924e-09
RPS6KA1	6195	203379_at	0.2391	3.168e-08
GSK3A	2931	632_at	0.2205	4.21971e-07
MTOR	2475	215381_at	0.2124	1.1475e-06
PRKAA1	5562	209799_at	-0.205	2.73e-06
AKT2	208	211453_s_at	0.1999	4.77164e-06
SRC	6714	213324_at	-0.1992	4.77164e-06
MDM2	4193	211832_s_at	0.1901	1.35e-05
AKT2	208	203809_s_at	0.1751	7.22769e-05
GSK3A	2931	202210_x_at	0.1726	8.87143e-05
MDM2	4193	205385_at	0.1676	0.00014364
RET	5979	215771_x_at	0.1531	0.00060075
SRC	6714	221281_at	0.1352	0.00301129
RARA	5914	203750_s_at	0.1269	0.00534857
AKT1	207	207163_s_at	-0.1266	0.00534857
RARA	5914	211605_s_at	0.1265	0.00534857
RXRA	6256	202426_s_at	-0.1259	0.00534857
RET	5979	205879_x_at	0.1248	0.0056113
NTRK1	4914	208605_s_at	0.1243	0.0056113
MTOR	2475	202288_at	0.1233	0.00585
MAPK14	1432	202530_at	-0.1199	0.007344
RARA	5914	216300_x_at	0.1124	0.0125862
RET	5979	211421_s_at	0.1058	0.01958
MDM2	4193	205386_s_at	0.1038	0.0217929
SMO	6608	218629_at	0.0966	0.0342621
CHEK1	1111	205393_s_at	0.0934	0.04086
MAPK8	5599	210477_x_at	0.0927	0.0412839
MAPK8	5599	210671_x_at	0.0915	0.0423818
GSK3B	2932	209945_s_at	-0.0913	0.0423818
SRC	6714	221284_s_at	0.0887	0.0478286
ABL1	25	202123_s_at	-0.0885	0.0478286
MAPK14	1432	211561_x_at	-0.0833	0.06345
IKBKE	9641	204549_at	-0.0681	0.141422
CHEK1	1111	205394_at	0.0661	0.152053
MAPK14	1432	210449_x_at	-0.0608	0.192462
AURKB	9212	209464_at	0.0538	0.2565
RARA	5914	203749_s_at	0.0501	0.29239
PRKAA1	5562	214917_at	0.0454	0.345857
SGK3	23678	220038_at	-0.0438	0.359163
JAK2	3717	205841_at	-0.0426	0.366955
PARP2	10038	214086_s_at	0.0375	0.4332
MDM2	4193	217373_x_at	0.0367	0.436696
IKBKE	9641	214398_s_at	-0.0321	0.499787
JAK2	3717	205842_s_at	-0.027	0.574875
PARP2	10038	215773_x_at	-0.0245	0.608326
WEE1	7465	215711_s_at	-0.0214	0.65016
MAPK14	1432	211087_x_at	-0.0206	0.652235
WEE1	7465	212533_at	0.0176	0.694731
FLT3	2322	206674_at	0.0168	0.695887
PARP2	10038	204752_x_at	-0.0056	0.892
